# Supplementary material for: Calibrated Transformer Fusion for Dual-View Low-Energy CESM Classification
Source: J Imaging. 2026 Jan 13;12(1):41. doi: 10.3390/jimaging12010041 (PMC12842785; doi:10.3390/jimaging12010041)
Supplement: Supplementary file 1 [file jimaging-12-00041-s001.zip]

Archive with 1 entries (1 files):
- jimaging-4053590-supplementary.pdf
